# Supplementary material for: Secondary care usage and characteristics of hospital inpatients referred to a UK homeless health team: a retrospective service evaluation
Source: BMC Health Serv Res. 2019 Nov 21;19:857. doi: 10.1186/s12913-019-4620-1 (PMC6868755; doi:10.1186/s12913-019-4620-1)
Supplement: Supplementary file 1 — Additional file 1. Data extraction template. Blank data extraction document for recording data extracted per patient. [file 12913_2019_4620_MOESM1_ESM.xlsx]

## Sheet: Data Extraction
Index Admission																																120 Days prior to Index Admission
SITE	NOVEL ID	Male	Nationality	Admission Age	Index Admission Date	Index Discharge Date	Date of Index Referral	120 days before	120 days after	Housing on admission	Housing on Discharge	Housing Improved	Housing Worse	Housing remained the same	NRPF	Registered with a GP	Deceased	Date of Death	Age at Death	Index Planned Admission	Index Unplanned Admission	Index Bed Days	Diagnosis	ICD 10 codes #1 (cause)	ICD 10 codes #2 (if applicable)	surgery/procedure	drugs or alcohol involved?	accident/overdose	Physical Health	Mental Health	Addictions	Initial contact	Discharge	A&E	Planned Admission	Unplanned Admission	Bed Days	Diagnosis	Physical Health	Mental Health	Addictions	Housing at contact	Comments	Initial contact	Discharge	A&E	Planned Admission	Unplanned Admission	Bed Days
[truncated: 112 more columns]
